# Supplementary material for: Food Accessibility and Nutritional Outcomes Among Food-Insecure Pregnant Women in Singapore
Source: Nutrients. 2025 Feb 27;17(5):835. doi: 10.3390/nu17050835 (PMC11902187; doi:10.3390/nu17050835)
Supplement: Supplementary file 1 [file nutrients-17-00835-s001.zip]

Archive with 1 entries (1 files):
- nutrients-3465574-supplementary.pdf
